# Supplementary material for: Arp2/3-dependent endocytosis ensures Cdc42 oscillations by removing Pak1-mediated negative feedback
Source: J Cell Biol. 2024 Jul 16;223(10):e202311139. doi: 10.1083/jcb.202311139 (PMC11259211; doi:10.1083/jcb.202311139)
Supplement: Data S1 — shows data for the plots shown in the figures of the article. [file JCB_202311139_DataS1.xlsx]

## Sheet: Fig. 1D
Correlation coeffcient of CRIB-GFP signal between both ends
DMSO	LatA	for3Δ	CK666
-0.61465	0.505039	0.128687	-0.19284
-0.4481	0.024389	-0.48985	-0.22967
-0.43307	-0.14281	0.013404	0.047298
-0.31692	0.350737	-0.72044	0.496159
0	0.14928	-0.71403	0.584548
-0.50636	0.648588	0.045599	0.098908
-0.59093	0.501659	-0.38487	0.197694
0.200794	0.415086	0.086342	-0.26165
-0.01768	0.389186	-0.00559	0.058595
-0.49525		-0.50625	0.354808
-0.47013		-0.46576	0.321738
-0.31725		-0.56853	-0.14791
-0.14232		-0.65284	-0.09914
		-0.45104	-0.24695
		-0.5452

## Sheet: Fig. 2B
Average Scd1-mNG intensity (A.U.)
DMSO	CK666
280744	124208
284576	119802
182751	99738.1

## Sheet: Fig. 2C
Average Scd2-GFP intensity
DMSO	CK666
73655.5	59974.4
65886.3	50522
62964.6	55540.9

## Sheet: Fig. 4D left
Represntative Pak1-mEGFP oscillations in DMSO treatment
Time (min)	End 1	End 2
0	106.51	69.96
0.5	122.82	62.2
1	155.51	72.87
1.5	130.76	77.44
2	98.87	59.32
2.5	106.32	89.95
3	77.68	128.46
3.5	102.2	116.45
4	125.21	45.07
4.5	120.31	32.65
5	144.54	60.27
5.5	123.61	70.24
6	94.51	84.1
6.5	77.73	97.96
7	125.45	115.02
7.5	100.6	49.72
8	52.86	71.92
8.5	66.29	90.92
9	107.14	75.63
9.5	115.31	33.78
10	113.43	39.09

## Sheet: Fig. 4D right
Represntative Pak1-mEGFP oscillations in CK-666 treatment
Time (min)	End 1	End 2
0	78.1	48.27
0.5	110.99	33.67
1	140.13	36.04
1.5	96.55	42.5
2	92.86	57.69
2.5	120.5	53.03
3	116.07	34.64
3.5	145.73	69.33
4	143.47	58.01
4.5	154.78	61.97
5	150.62	60.45
5.5	137.6	56.55
6	113.23	76.79
6.5	86.61	40.15
7	149.77	57.49
7.5	125.23	57.71
8	140.9	38.47
8.5	153.84	59.12
9	113.48	48.56
9.5	90.23	49.5
10	71.29	60.98

## Sheet: Fig. 4E
Average Pak1-mEGFP Intensity (A.U.)
DMSO	CK-666
2552.5	3190.73
1709.85	2611.8
2163.4	2802.83

## Sheet: Fig. 4F
Average Pak1-mEGFP fluctuation (A.U./30s)
DMSO	CK-666
17.78	7.77977
20.0482	14.1547
20.4346	10.0142
14.6248	16.4454

## Sheet: Fig. 4G
Half-life of Pak1-mEGFP fluorescence recovery (s)
DMSO	CK-666
7.902	17.678
12.069	10.0625
13.016	11.337
9.882	14.569
11.519	14.474
14.711	23.509
15.022	24.197
8.216	17.575
11.476	15.139
11.59	16.941
	22.992
	9.598
	13.543
	11.978
	7.542

## Sheet: Fig. 5B
Average Scd1-mNG Intensity (A.U.)
pak1+DMSO	pak1+CK666	pak1-ts DMSO	pak1-ts CK666
2449.47	1222.78	4329.4	3863.51
3183.13	1316.06	4184.6	3170.64
2139.06	1303.48	3336.28	3984.02

## Sheet: Fig. 6D
Time shift needed for best correlation coeffcient (seconds)
CRIB & Scd1	CRIB & Scd2	Pak1 & Scd1	Pak1 & CRIB	Pak1 & Scd2
0	12	6	6	12
0	0	6	54	0
0	0	12	42	0
0	0	0	18	48
0	0	6	36	12
0	6	0	0	0
0	6	6	12	48
0	6	6	0	48
0	0	0	0	6
0	12	0	42	6
-12	6	6	0	0
0	0	12	0	6
-6	6	18	0	0
0		0	0	12
6	0	0	0	6
-30	0	60	0	24
0	6	0	0	0
-24	0	24	0	24
12	0	30	24	24
0	-6	36	0	6
6	6	0	6	6
18	6	0	0	54
0	6	0	0	0
-12	-6	0	48	0
-6	0	18	18	6
0	6	6	12	6
0	6	36	0	6
0	6	42	6	0
6	6	18	0	6
-24	6	6	0
0	-6	6	0
0	0	6	0
0	6	6	12
-48	-6	42	6
6		12	6
0	6	12	0
0	0	6	42
0	-6	0	0
	6	12	0
	-12	12	6
	-18	12	0
	0	6	0
	6	0	24
		18	0
		6	18
		6	36
		6	30
		0	30
		6	24
		12
		12
		0
		0
		0
		0
		0
		12
		6
		6
		12

[truncated: 11 more sheets: Fig. 6F, Fig.7B, Fig. 7D , Fig. 7F, Fig. 7H, Fig. 8E, Fig. 9C, Fig. 9D, Fig. 9E, Fig. S1B, Fig. S1D]
